# Supplementary material for: Pharmaceuticals and Personal Care Products across Different Water Bodies in Taihu Lake Basin, China: Occurrence, Source, and Flux
Source: Int J Environ Res Public Health. 2022 Sep 5;19(17):11135. doi: 10.3390/ijerph191711135 (PMC9517866; doi:10.3390/ijerph191711135)
Supplement: Supplementary file 1 [file ijerph-19-11135-s001.zip]

Archive with 1 entries (1 files):
- ijerph-1884296-supplementary.pdf
